# Supplementary material for: Sarcosine, Trigonelline and Phenylalanine as Urinary Metabolites Related to Visceral Fat in Overweight and Obesity
Source: Metabolites. 2024 Sep 10;14(9):491. doi: 10.3390/metabo14090491 (PMC11434364; doi:10.3390/metabo14090491)
Supplement: Supplementary file 1 [file metabolites-14-00491-s001.zip]

Archive with 1 entries (1 files):
- metabolites-3153693-supplementary.pdf
